# Supplementary material for: The Effect of Zoledronic Acid on Serum Biomarkers among Patients with Chronic Low Back Pain and Modic Changes in Lumbar Magnetic Resonance Imaging
Source: Diagnostics (Basel). 2019 Dec 4;9(4):212. doi: 10.3390/diagnostics9040212 (PMC6963270; doi:10.3390/diagnostics9040212)
Supplement: Supplementary file 1 [file diagnostics-09-00212-s001.zip]

Archive with 2 entries (2 files):
- Suppl tables.pdf
- Suppl. figures.pdf
